# Supplementary material for: Skin microbiota analysis in patients with anorexia nervosa and healthy-weight controls reveals microbial indicators of healthy weight and associations with the antimicrobial peptide psoriasin
Source: Sci Rep. 2022 Sep 15;12:15515. doi: 10.1038/s41598-022-19676-6 (PMC9477808; doi:10.1038/s41598-022-19676-6)
Supplement: Supplementary file 2 — Supplementary Tables. [file 41598_2022_19676_MOESM2_ESM.xlsx]

## Sheet: SupT1. Study metadata
Supplementary Table S1. Study metadata
Sample_ID	copies	sample_control	control_type	patient_ID	treatment	location	patient_control	pso	R7	age_before	weight_before	weight_change	weight_after	bmi	isolation_date	isolation_batch	sequencing_run
AN-136	22	sample	sample	A1	before	S	patient	61.0813	1.11947	24	39.2			14.2	2019-08-06	batch_19	seq_1
AN-138	70	sample	sample	A1	before	U	patient	2.12103	0.78253	24	39.2			14.2	2019-08-06	batch_19	seq_1
AN-137	80	sample	sample	A1	before	E	patient	30.1845	0.16675	24	39.2			14.2	2019-08-06	batch_19	seq_2
AN-219	38	sample	sample	A1	after	S	patient	198.178	1.24431			5.1	44.3	16.08	2019-10-07	batch_26	seq_2
AN-221	128	sample	sample	A1	after	U	patient	8.00927	0.403375			5.1	44.3	16.08	2019-10-07	batch_26	seq_2
AN-220	148	sample	sample	A1	after	E	patient	11.5113	0.537925			5.1	44.3	16.08	2019-10-07	batch_26	seq_2
AN-227	38	sample	sample	A10	before	U	patient	2.23398	0.70053	26	33.5			10.94	2019-10-08	batch_27	seq_2
AN-226	60	sample	sample	A10	before	E	patient	3.8176	1.12785	26	33.5			10.94	2019-10-08	batch_27	seq_2
AN-225	142	sample	sample	A10	before	S	patient	83.9891	1.09224	26	33.5			10.94	2019-10-08	batch_27	seq_2
AN-252	0	sample	sample	A10	after	E	patient	7.17825	1.37522			6.8	40.3	13.16	2019-11-08	batch_30	seq_1
AN-253	138	sample	sample	A10	after	U	patient	4.81559	0.982145			6.8	40.3	13.16	2019-11-08	batch_30	seq_1
AN-251	290	sample	sample	A10	after	S	patient	379.504	1.72205			6.8	40.3	13.16	2019-11-08	batch_30	seq_1
AN-5	28	sample	sample	A11	after	S	patient	232.218	4.25666			5	42.4	13.84	2018-06-14	batch_2	seq_2
AN-7	36	sample	sample	A11	after	U	patient	3.95848	2.43617			5	42.4	13.84	2018-06-14	batch_2	seq_2
AN-6	80	sample	sample	A11	after	E	patient	4.21523	3.41143			5	42.4	13.84	2018-06-14	batch_2	seq_2
AN-244	24	sample	sample	A11	before	S	patient	27.3563	1.50239	24	37.4			12.21	2019-10-24	batch_29	seq_1
AN-245	24	sample	sample	A11	before	E	patient	3.25197	0.750925	24	37.4			12.21	2019-10-24	batch_29	seq_2
AN-246	28	sample	sample	A11	before	U	patient	1.06374	0.750925	24	37.4			12.21	2019-10-24	batch_29	seq_2
AN-247	48	sample	sample	A12	before	S	patient	162.081	7.53723	54	37			13.76	2019-10-24	batch_29	seq_1
AN-249	52	sample	sample	A12	before	U	patient	6.28663	1.68737	54	37			13.76	2019-10-24	batch_29	seq_1
AN-248	102	sample	sample	A12	before	E	patient	11.4734	1.58332	54	37			13.76	2019-10-24	batch_29	seq_1
AN-23	26	sample	sample	A12	after	U	patient	8.11411	2.38416			6.3	43.3	16.1	2019-01-25	batch_5	seq_1
AN-22	50	sample	sample	A12	after	E	patient	2.75664	1.59094			6.3	43.3	16.1	2019-01-25	batch_5	seq_1
AN-21	58	sample	sample	A12	after	S	patient	298.484	14.3139			6.3	43.3	16.1	2019-01-25	batch_5	seq_1
AN-261	114	sample	sample	A13	before	S	patient	35.8161	1.56019	25	26			9.55	2019-11-08	batch_30	seq_1
AN-263	62	sample	sample	A13	before	U	patient	14.5709	0.762486	25	26			9.55	2019-11-09	batch_31	seq_1
AN-262	72	sample	sample	A13	before	E	patient	14.5641	1.22493	25	26			9.55	2019-11-09	batch_31	seq_1
AN-27	42	sample	sample	A13	after	U	patient	1.92395	1.23985			3.2	29.2	10.73	2019-04-16	batch_6	seq_2
AN-26	48	sample	sample	A13	after	E	patient	2.4421	1.01879			3.2	29.2	10.73	2019-04-16	batch_6	seq_1
AN-25	94	sample	sample	A13	after	S	patient	649.293	1.12282			3.2	29.2	10.73	2019-04-16	batch_6	seq_1
AN-2	0	sample	sample	A14	before	E	patient	11.7298	0.849742	39	28.9			10.24	2018-04-09	batch_1	seq_2
AN-1	30	sample	sample	A14	before	S	patient	336.973	1.59094	39	28.9			10.24	2018-04-09	batch_1	seq_1
AN-3	60	sample	sample	A14	before	U	patient	12.5339	1.21384	39	28.9			10.24	2018-04-09	batch_1	seq_2
AN-33	58	sample	sample	A14	after	U	patient	17.3864	15.1597			6.1	35	12.4	2019-04-16	batch_6	seq_1
AN-32	156	sample	sample	A14	after	E	patient	10.5489	0.641687			6.1	35	12.4	2019-04-16	batch_6	seq_2
AN-31	336	sample	sample	A14	after	S	patient	297.187	0.901756			6.1	35	12.4	2019-04-16	batch_6	seq_1
AN-10	104	sample	sample	A15	before	E	patient	1.09252	0.459637	19	37.8			14.23	2018-09-20	batch_3	seq_1
AN-11	154	sample	sample	A15	before	U	patient	1.05837	0.407624	19	37.8			14.23	2018-09-20	batch_3	seq_2
AN-9	156	sample	sample	A15	before	S	patient	24.588	0.966774	19	37.8			14.23	2018-09-20	batch_3	seq_1
AN-48	17.2	sample	sample	A15	after	S	patient	31.286	0.564737			4.6	42.4	15.96	2019-05-24	batch_9	seq_2
AN-49	17.4	sample	sample	A15	after	E	patient	0.977428	0.456862			4.6	42.4	15.96	2019-05-24	batch_9	seq_2
AN-50	24	sample	sample	A15	after	U	patient	0.6	0.38135			4.6	42.4	15.96	2019-05-24	batch_9	seq_2
AN-66	16.6	sample	sample	A16	after	E	patient	7.24103	0.1656			5.9	32.6	12.27	2019-06-06	batch_11	seq_2
AN-67	64	sample	sample	A16	after	U	patient	1.68922	0.780487			5.9	32.6	12.27	2019-06-06	batch_11	seq_2
AN-65	76	sample	sample	A16	after	S	patient	243.945	2.2368			5.9	32.6	12.27	2019-06-06	batch_11	seq_1
AN-12	52	sample	sample	A16	before	S	patient	200.927	1.16183	45	26.7			10.05	2018-09-20	batch_4	seq_1
AN-13	154	sample	sample	A16	before	E	patient	2.88838	0.706704	45	26.7			10.05	2018-09-20	batch_4	seq_1
AN-14	182	sample	sample	A16	before	U	patient	1.65419	1.69497	45	26.7			10.05	2018-09-20	batch_4	seq_2
AN-16	14.8	sample	sample	A17	before	E	patient	2.30892	0.0955395	18	40			14.69	2019-01-25	batch_5	seq_1
AN-17	42	sample	sample	A17	before	U	patient	1.67109	1.36988	18	40			14.69	2019-01-25	batch_5	seq_1
AN-15	132	sample	sample	A17	before	S	patient	485.16	3.69751	18	40			14.69	2019-01-25	batch_5	seq_1
AN-38	30	sample	sample	A17	after	E	patient	4.1517	0.706704			5.4	45.4	16.68	2019-04-18	batch_7	seq_1
AN-39	32	sample	sample	A17	after	U	patient	8.53746	1.27886			5.4	45.4	16.68	2019-04-18	batch_7	seq_1
AN-37	46	sample	sample	A17	after	S	patient	627.913	3.41143			5.4	45.4	16.68	2019-04-18	batch_7	seq_1
AN-28	54	sample	sample	A18	before	S	patient	237.061	1.35688	45	37.7			14.19	2019-04-16	batch_6	seq_1
AN-30	110	sample	sample	A18	before	U	patient	4.73753	1.95504	45	37.7			14.19	2019-04-16	batch_6	seq_2
AN-29	112	sample	sample	A18	before	E	patient	17.4814	0.810732	45	37.7			14.19	2019-04-16	batch_6	seq_2
AN-42	26	sample	sample	A18	after	U	patient	4.09913	3.34791			4.6	42.3	15.92	2019-04-18	batch_7	seq_1
AN-40	50	sample	sample	A18	after	S	patient	176.288	4.18934			4.6	42.3	15.92	2019-04-18	batch_7	seq_1
AN-41	120	sample	sample	A18	after	E	patient	8.50061	1.33065			4.6	42.3	15.92	2019-04-18	batch_7	seq_1
AN-107	28	sample	sample	A19	after	U	patient	1.19837	0.409775			4.3	30	10.76	2019-06-21	batch_15	seq_1
AN-105	42	sample	sample	A19	after	S	patient	2.90308	0.409775			4.3	30	10.76	2019-06-21	batch_15	seq_1
AN-106	50	sample	sample	A19	after	E	patient	1.98016	1.46375			4.3	30	10.76	2019-06-21	batch_15	seq_1
AN-35	17.4	sample	sample	A19	before	E	patient	1.55252	0.264585	21	25.7			9.22	2019-04-18	batch_7	seq_2
AN-36	24	sample	sample	A19	before	U	patient	1.59977	0.524655	21	25.7			9.22	2019-04-18	batch_7	seq_2
AN-34	52	sample	sample	A19	before	S	patient	1.63826	0	21	25.7			9.22	2019-04-18	batch_7	seq_1
AN-141	20	sample	sample	A2	before	U	patient	1.16483	0.94519	20	40.5			14.35	2019-08-06	batch_19	seq_1
AN-140	32	sample	sample	A2	before	E	patient	4.75144	3.29213	20	40.5			14.35	2019-08-06	batch_19	seq_1
AN-139	358	sample	sample	A2	before	S	patient	664.648	23.5152	20	40.5			14.35	2019-08-06	batch_19	seq_1
AN-216	60	sample	sample	A2	after	E	patient	5.17808	3.87925			3.7	44.2	15.85	2019-10-07	batch_26	seq_2
AN-217	70	sample	sample	A2	after	U	patient	3.98415	2.55618			3.7	44.2	15.85	2019-10-07	batch_26	seq_2
AN-215	3420	sample	sample	A2	after	S	patient	1144.75	10.2432			3.7	44.2	15.85	2019-10-07	batch_26	seq_2
AN-54	22	sample	sample	A20	before	U	patient	8.61658	4.52375	18	40.7			13.95	2019-06-04	batch_10	seq_1
AN-52	74	sample	sample	A20	before	S	patient	333.226	5.30336	18	40.7			13.95	2019-06-04	batch_10	seq_2
AN-53	76	sample	sample	A20	before	E	patient	18.9353	1.79451	18	40.7			13.95	2019-06-04	batch_10	seq_2
AN-102	24	sample	sample	A20	after	S	patient	459.857	5.36804			6.3	47	16.08	2019-06-21	batch_15	seq_1
AN-104	44	sample	sample	A20	after	U	patient	7.04352	1.31711			6.3	47	16.08	2019-06-21	batch_15	seq_1
AN-103	66	sample	sample	A20	after	E	patient	26.5112	0.52892			6.3	47	16.08	2019-06-21	batch_15	seq_1
AN-56	18	sample	sample	A21	before	E	patient	11.1784	0.392137	23	34			11.36	2019-06-04	batch_10	seq_2
AN-57	82	sample	sample	A21	before	U	patient	1.62776	0.262687	23	34			11.36	2019-06-04	batch_10	seq_2
AN-55	742	sample	sample	A21	before	S	patient	115.419	0.651037	23	34			11.36	2019-06-04	batch_10	seq_1
AN-85	30	sample	sample	A21	after	S	patient	50.0086	0.16232			8.7	42.7	14.27	2019-06-14	batch_13	seq_1
AN-87	86	sample	sample	A21	after	U	patient	1.82804	0.41894			8.7	42.7	14.27	2019-06-14	batch_13	seq_1
AN-86	128	sample	sample	A21	after	E	patient	1.47163	0.03401			8.7	42.7	14.27	2019-06-14	batch_13	seq_1
AN-335	184	sample	sample	A22	after	S	patient	303.692	3.07859			7.1	42.2	14.43	2020-09-28	batch_38	seq_2
AN-337	734	sample	sample	A22	after	U	patient	14.5767	0.738569			7.1	42.2	14.43	2020-09-28	batch_38	seq_2
AN-336	1582	sample	sample	A22	after	E	patient	14.7828	1.36709			7.1	42.2	14.43	2020-09-28	batch_38	seq_2
AN-46	58	sample	sample	A22	before	U	patient	5.57533	0.7697	29	35.1			12	2019-05-22	batch_8	seq_1
AN-44	128	sample	sample	A22	before	S	patient	193.711	1.49246	29	35.1			12	2019-05-22	batch_8	seq_1
AN-45	496	sample	sample	A22	before	E	patient	33.6577	1.23356	29	35.1			12	2019-05-22	batch_8	seq_1
AN-60	14.2	sample	sample	A23	before	U	patient	3.74754	0.446075	23	35			12.11	2019-06-04	batch_10	seq_2
AN-59	158	sample	sample	A23	before	E	patient	11.7563	0.845213	23	35			12.11	2019-06-04	batch_10	seq_2
AN-58	858	sample	sample	A23	before	S	patient	330.456	1.38459	23	35			12.11	2019-06-04	batch_10	seq_1
AN-94	28	sample	sample	A23	after	E	patient	17.0758	0.739715			8.5	43.5	14.88	2019-06-20	batch_14	seq_1
AN-95	96	sample	sample	A23	after	U	patient	2.26609	1.1888			8.5	43.5	14.88	2019-06-20	batch_14	seq_1
AN-93	130	sample	sample	A23	after	S	patient	189.113	0.69389			8.5	43.5	14.88	2019-06-20	batch_14	seq_1
AN-69	26	sample	sample	A24	before	E	patient	34.8098	0.478437	24	32.7			11.05	2019-06-06	batch_11	seq_2
AN-70	36	sample	sample	A24	before	U	patient	27.2278	0.856	24	32.7			11.05	2019-06-06	batch_11	seq_1
AN-68	54	sample	sample	A24	before	S	patient	41.691	0.348988	24	32.7			11.05	2019-06-06	batch_11	seq_1
AN-290	38	sample	sample	A24	after	U	patient	0.844249	0.524089			5.3	38	12.84	2020-09-18	batch_34	seq_2
AN-289	66	sample	sample	A24	after	E	patient	6.4738	0.852808			5.3	38	12.84	2020-09-18	batch_34	seq_2
AN-288	74	sample	sample	A24	after	S	patient	21.2077	1.09502			5.3	38	12.84	2020-09-18	batch_34	seq_2
AN-78	50	sample	sample	A25	before	U	patient	9.38768	0.748125	19	37.5			12.82	2019-06-07	batch_12	seq_2
AN-77	104	sample	sample	A25	before	E	patient	2.23892	0.0900875	19	37.5			12.82	2019-06-07	batch_12	seq_2
AN-76	118	sample	sample	A25	before	S	patient	181.43	0.758912	19	37.5			12.82	2019-06-07	batch_12	seq_1
AN-297	46	sample	sample	A25	after	U	patient	5.25154	2.06388			5.6	43.1	14.74	2020-09-18	batch_34	seq_2
AN-296	112	sample	sample	A25	after	E	patient	1.1116	0.19537			5.6	43.1	14.74	2020-09-18	batch_34	seq_2
AN-295	144	sample	sample	A25	after	S	patient	306.697	1.38337			5.6	43.1	14.74	2020-09-18	batch_34	seq_2
AN-83	70	sample	sample	A26	before	E	patient	1.82694	0.501425	18	31.8			13.24	2019-06-14	batch_13	seq_1
AN-84	116	sample	sample	A26	before	U	patient	3.37864	1.3721	18	31.8			13.24	2019-06-14	batch_13	seq_1
AN-82	672	sample	sample	A26	before	S	patient	223.231	0.76721	18	31.8			13.24	2019-06-14	batch_13	seq_1
AN-330	42	sample	sample	A26	after	U	patient	16.6227	0.989976			7.1	38.9	16.19	2020-09-25	batch_37	seq_2
AN-329	130	sample	sample	A26	after	E	patient	1.95543	0.593526			7.1	38.9	16.19	2020-09-25	batch_37	seq_2
AN-328	862	sample	sample	A26	after	S	patient	142.891	1.21237			7.1	38.9	16.19	2020-09-25	batch_37	seq_2
AN-96	30	sample	sample	A27	before	S	patient	50.2535	0.30896	52	37.6			14.15	2019-06-20	batch_14	seq_1
AN-98	66	sample	sample	A27	before	U	patient	16.2587	1.39043	52	37.6			14.15	2019-06-20	batch_14	seq_1
AN-97	146	sample	sample	A27	before	E	patient	27.2483	1.7387	52	37.6			14.15	2019-06-20	batch_14	seq_1
AN-298	374	sample	sample	A27	after	S	patient	23.4236	1.03735			5.1	42.7	16.07	2020-09-18	batch_34	seq_2
AN-300	784	sample	sample	A27	after	U	patient	5.27575	0.489487			5.1	42.7	16.07	2020-09-18	batch_34	seq_2
AN-299	862	sample	sample	A27	after	E	patient	4.03543	0.59906			5.1	42.7	16.07	2020-09-18	batch_34	seq_2
AN-117	32	sample	sample	A28	before	U	patient	1.69315	0.824436	26	35.9			12.87	2019-06-25	batch_16	seq_1
AN-116	46	sample	sample	A28	before	E	patient	9.20269	0.741124	26	35.9			12.87	2019-06-25	batch_16	seq_1
AN-115	890	sample	sample	A28	before	S	patient	351.006	0.793194	26	35.9			12.87	2019-06-25	batch_16	seq_1
AN-333	330	sample	sample	A28	after	U	patient	15.6666	0.351789			5	40.9	14.67	2020-09-25	batch_37	seq_2
AN-332	464	sample	sample	A28	after	E	patient	3.6387	0.641874			5	40.9	14.67	2020-09-25	batch_37	seq_2
AN-331	540	sample	sample	A28	after	S	patient	647.424	0.941628			5	40.9	14.67	2020-09-25	batch_37	seq_2
AN-282	0	sample	sample	A29	before	E	patient	0.799461	0.316477	26	37.3			13.22	2020-09-15	batch_33	seq_2
AN-281	74	sample	sample	A29	before	S	patient	21.6538	0.333778	26	37.3			13.22	2020-09-15	batch_33	seq_2
AN-283	202	sample	sample	A29	before	U	patient	0.904661	0.287642	26	37.3			13.22	2020-09-15	batch_33	seq_2
AN-321	314	sample	sample	A29	after	S	patient	30.5242	0.286544			5.2	42.5	15.06	2020-09-24	batch_36	seq_2
AN-323	710	sample	sample	A29	after	U	patient	5.5759	0.047805			5.2	42.5	15.06	2020-09-24	batch_36	seq_2
AN-322	1016	sample	sample	A29	after	E	patient	1.43675	0.062274			5.2	42.5	15.06	2020-09-24	batch_36	seq_2
AN-154	32	sample	sample	A3	before	S	patient	23.8393	0.661262	21	31			11.25	2019-08-15	batch_20	seq_1
AN-156	38	sample	sample	A3	before	U	patient	2.71254	2.71315	21	31			11.25	2019-08-16	batch_21	seq_1
AN-155	82	sample	sample	A3	before	E	patient	0.979004	0.582775	21	31			11.25	2019-08-16	batch_21	seq_1
AN-168	26	sample	sample	A3	after	E	patient	9.06181	2.30298			6.3	37.3	13.54	2019-09-03	batch_22	seq_1
AN-167	28	sample	sample	A3	after	S	patient	31.9506	1.80444			6.3	37.3	13.54	2019-09-03	batch_22	seq_1
AN-169	36	sample	sample	A3	after	U	patient	3.2277	1.10411			6.3	37.3	13.54	2019-09-03	batch_22	seq_2
AN-287	26	sample	sample	A30	before	U	patient	6.88648	2.30032	18	38.9			14.46	2020-09-18	batch_34	seq_2
AN-286	124	sample	sample	A30	before	E	patient	16.9908	0.795138	18	38.9			14.46	2020-09-18	batch_34	seq_2
AN-285	126	sample	sample	A30	before	S	patient	211.698	1.26803	18	38.9			14.46	2020-09-18	batch_34	seq_2
AN-350	412	sample	sample	A30	after	U	patient	9.87767	0.980306			8.3	47.2	17.55	2020-10-02	batch_39	seq_2
AN-349	508	sample	sample	A30	after	E	patient	11.5686	1.27039			8.3	47.2	17.55	2020-10-02	batch_39	seq_2
AN-348	560	sample	sample	A30	after	S	patient	186.105	0.284102			8.3	47.2	17.55	2020-10-02	batch_39	seq_2
AN-306	36	sample	sample	A31	before	E	patient	17.1037	4.77917	19	37.9			13.59	2020-09-22	batch_35	seq_2
AN-307	96	sample	sample	A31	before	U	patient	4.76443	4.58384	19	37.9			13.59	2020-09-22	batch_35	seq_2
AN-305	116	sample	sample	A31	before	S	patient	163.078	0.156323	19	37.9			13.59	2020-09-22	batch_35	seq_2
AN-340	206	sample	sample	A31	after	U	patient	17.3715	2.40172			4.8	42.7	15.31	2020-09-28	batch_38	seq_2
AN-339	452	sample	sample	A31	after	E	patient	4.39414	1.16403			4.8	42.7	15.31	2020-09-28	batch_38	seq_2
AN-338	864	sample	sample	A31	after	S	patient	486.502	0.854603			4.8	42.7	15.31	2020-09-28	batch_38	seq_2
AN-308	266	sample	sample	A32	before	S	patient	378.423	1.0534	19	34.7			11.59	2020-09-22	batch_35	seq_2
AN-309	1176	sample	sample	A32	before	E	patient	5.99148	2.93437	19	34.7			11.59	2020-09-22	batch_35	seq_2
AN-310	1840	sample	sample	A32	before	U	patient	1.95081	2.12411	19	34.7			11.59	2020-09-22	batch_35	seq_2
AN-353	278	sample	sample	A32	after	U	patient	1.28783	2.35158			5.4	40.1	13.4	2020-10-02	batch_39	seq_2
AN-351	674	sample	sample	A32	after	S	patient	374.089	1.17281			5.4	40.1	13.4	2020-10-02	batch_39	seq_2
AN-352	752	sample	sample	A32	after	E	patient	7.82261	1.85726			5.4	40.1	13.4	2020-10-02	batch_39	seq_2
AN-320	506	sample	sample	A33	before	U	patient	1.86143	0.40953	17	44.3			14.8	2020-09-24	batch_36	seq_2
AN-319	642	sample	sample	A33	before	E	patient	2.04019	1.39342	17	44.3			14.8	2020-09-24	batch_36	seq_2
AN-318	682	sample	sample	A33	before	S	patient	126.957	0.076743	17	44.3			14.8	2020-09-24	batch_36	seq_2
AN-157	24	sample	sample	A4	before	S	patient	17.0662	0.268825	27	34.4			12.64	2019-08-16	batch_21	seq_2
AN-158	34	sample	sample	A4	before	E	patient	3.75897	0.7846	27	34.4			12.64	2019-08-16	batch_21	seq_1
AN-159	72	sample	sample	A4	before	U	patient	2.01128	0.537925	27	34.4			12.64	2019-08-16	batch_21	seq_1
AN-171	18	sample	sample	A4	after	E	patient	3.50885	0.58183			3.1	37.5	13.77	2019-09-03	batch_22	seq_1
AN-170	28	sample	sample	A4	after	S	patient	41.2803	0.85484			3.1	37.5	13.77	2019-09-03	batch_22	seq_1
AN-172	80	sample	sample	A4	after	U	patient	1.94193	0.67679			3.1	37.5	13.77	2019-09-03	batch_22	seq_1
AN-181	22	sample	sample	A5	before	E	patient	1.90855	0.907937	20	41.6			14.23	2019-09-12	batch_23	seq_2
AN-182	28	sample	sample	A5	before	U	patient	6.84252	1.89464	20	41.6			14.23	2019-09-12	batch_23	seq_1
AN-180	116	sample	sample	A5	before	S	patient	35.7117	0.369737	20	41.6			14.23	2019-09-12	batch_23	seq_1
AN-230	42	sample	sample	A5	after	U	patient	7.64527	2.35046			3.9	45.5	15.56	2019-10-08	batch_27	seq_2
AN-228	74	sample	sample	A5	after	S	patient	49.791	0.60557			3.9	45.5	15.56	2019-10-08	batch_27	seq_2
AN-229	1002	sample	sample	A5	after	E	patient	8.11704	3.16949			3.9	45.5	15.56	2019-10-08	batch_27	seq_2
AN-200	108	sample	sample	A6	before	E	patient	4.15949	0.358525	19	23.4			9.26	2019-09-30	batch_24	seq_1
AN-199	244	sample	sample	A6	before	S	patient	280.97	0.459437	19	23.4			9.26	2019-09-30	batch_24	seq_1
AN-201	570	sample	sample	A6	before	U	patient	1.23875	0.369737	19	23.4			9.26	2019-09-30	batch_24	seq_1
AN-18	32	sample	sample	A6	after	S	patient	733.548	0.992781			5.7	29.1	11.51	2019-01-25	batch_5	seq_2
AN-20	38	sample	sample	A6	after	U	patient	2.39214	0.862746			5.7	29.1	11.51	2019-01-25	batch_5	seq_2
AN-19	76	sample	sample	A6	after	E	patient	8.1205	0.381617			5.7	29.1	11.51	2019-01-25	batch_5	seq_2
AN-151	34	sample	sample	A7	before	S	patient	72.4973	3.84608	33	30.1			10.79	2019-08-15	batch_20	seq_2
AN-153	34	sample	sample	A7	before	U	patient	25.8058	1.02102	33	30.1			10.79	2019-08-15	batch_20	seq_1
AN-152	58	sample	sample	A7	before	E	patient	4.75981	0.73614	33	30.1			10.79	2019-08-15	batch_20	seq_1
AN-235	20	sample	sample	A7	after	S	patient	87.2397	2.16054			9.1	30.1	14.06	2019-10-13	batch_28	seq_2
AN-236	24	sample	sample	A7	after	E	patient	4.43622	3.75112			9.1	30.1	14.06	2019-10-13	batch_28	seq_2
AN-237	40	sample	sample	A7	after	U	patient	11.3898	6.25569			9.1	30.1	14.06	2019-10-13	batch_28	seq_1
AN-188	30	sample	sample	A8	before	U	patient	12.4518	3.09781	21	45.5			13.15	2019-09-23	batch_23	seq_2
AN-186	34	sample	sample	A8	before	S	patient	146.837	1.64112	21	45.5			13.15	2019-09-23	batch_23	seq_1
AN-187	34	sample	sample	A8	before	E	patient	16.2211	4.35796	21	45.5			13.15	2019-09-23	batch_23	seq_2
AN-266	22	sample	sample	A8	after	U	patient	4.57911	1.24655			6.8	45.5	15.12	2019-11-09	batch_31	seq_1
AN-264	206	sample	sample	A8	after	S	patient	98.8922	0.90232			6.8	45.5	15.12	2019-11-09	batch_31	seq_1
AN-265	714	sample	sample	A8	after	E	patient	3.77436	1.34151			6.8	45.5	15.12	2019-11-09	batch_31	seq_1
AN-222	36	sample	sample	A9	before	S	patient	58.0319	1.7807	20	36.9			14.41	2019-10-08	batch_27	seq_2
AN-223	42	sample	sample	A9	before	E	patient	2.71803	1.02102	20	36.9			14.41	2019-10-08	batch_27	seq_2
AN-224	48	sample	sample	A9	before	U	patient	1.85256	1.63826	20	36.9			14.41	2019-10-08	batch_27	seq_2
AN-273	76	sample	sample	A9	after	U	patient	1.95249	0.87858			5.2	42.1	16.45	2019-11-10	batch_32	seq_1
AN-272	96	sample	sample	A9	after	E	patient	13.8864	0.79549			5.2	42.1	16.45	2019-11-10	batch_32	seq_1
AN-271	290	sample	sample	A9	after	S	patient	219.581	1.0685			5.2	42.1	16.45	2019-11-10	batch_32	seq_1
AN-146	17.4	control	blank_control	blank											2019-08-15	batch_20	seq_1
AN-354	0	control	blank_control	blank											2020-10-02	batch_39	seq_2
AN-355	0	control	blank_control	blank											2020-10-02	batch_39	seq_2
AN-367	22	control	blank_control	blank											2020-10-07	batch_40	seq_2
AN-108	94	control	buffer_control	buffer_control											2019-06-21	batch_15	seq_1
AN-145	42	control	buffer_control	buffer_control											2019-08-06	batch_19	seq_1
AN-231	28	control	buffer_control	buffer_control											2019-10-08	batch_27	seq_2
AN-280	28	control	buffer_control	buffer_control											2019-11-10	batch_32	seq_1
AN-142	24	sample	sample	CA1	mcontrol	S	control	96.8484	0.410738	25	67.5			22.55	2019-08-06	batch_19	seq_1
AN-143	34	sample	sample	CA1	mcontrol	E	control	1.86604	0.921952	25	67.5			22.55	2019-08-06	batch_19	seq_1
AN-144	50	sample	sample	CA1	mcontrol	U	control	1.56999	0.561779	25	67.5			22.55	2019-08-06	batch_19	seq_1
AN-184	34	sample	sample	CA10	mcontrol	E	control	9.69377	0.92434	21	60			22.58	2019-09-23	batch_23	seq_1
AN-185	36	sample	sample	CA10	mcontrol	U	control	1.80775	0.635315	21	60			22.58	2019-09-23	batch_23	seq_1
AN-183	184	sample	sample	CA10	mcontrol	S	control	217.942	0.935901	21	60			22.58	2019-09-23	batch_23	seq_1
AN-190	24	sample	sample	CA11	mcontrol	E	control	6.37231	0.80873	22	57			21.72	2019-09-23	batch_23	seq_2
AN-189	26	sample	sample	CA11	mcontrol	S	control	81.4153	2.45039	22	57			21.72	2019-09-23	batch_23	seq_1
AN-191	46	sample	sample	CA11	mcontrol	U	control	0.96246	0.496583	22	57			21.72	2019-09-23	batch_23	seq_2
AN-234	28	sample	sample	CA12	mcontrol	U	control	1.51461	3.53746	23	62			21.71	2019-10-13	batch_28	seq_2
AN-233	40	sample	sample	CA12	mcontrol	E	control	1.84519	1.74509	23	62			21.71	2019-10-13	batch_28	seq_2
AN-232	58	sample	sample	CA12	mcontrol	S	control	31.8471	1.75696	23	62			21.71	2019-10-13	batch_28	seq_2
AN-240	34	sample	sample	CA13	mcontrol	U	control	1.53719	1.41273	21	64			20.2	2019-10-13	batch_28	seq_2
AN-238	142	sample	sample	CA13	mcontrol	S	control	35.2909	2.14867	21	64			20.2	2019-10-13	batch_28	seq_1
AN-241	50	sample	sample	CA14	mcontrol	S	control	166.689	2.02997	22	66.7			23.63	2019-10-13	batch_28	seq_1
AN-242	34	sample	sample	CA14	mcontrol	E	control	7.33714	1.56704	22	66.7			23.63	2019-10-24	batch_29	seq_1
AN-243	48	sample	sample	CA14	mcontrol	U	control	4.39614	4.85503	22	66.7			23.63	2019-10-24	batch_29	seq_2
AN-268	46	sample	sample	CA15	mcontrol	E	control	17.5401	1.51956	26	64.5			25.84	2019-11-09	batch_31	seq_1
AN-269	62	sample	sample	CA15	mcontrol	U	control	5.30552	1.49582	26	64.5			25.84	2019-11-09	batch_31	seq_1
AN-267	378	sample	sample	CA15	mcontrol	S	control	345.207	5.35357	26	64.5			25.84	2019-11-09	batch_31	seq_1
AN-275	28	sample	sample	CA16	mcontrol	E	control	2.71566	1.42146	26	56.9			20.9	2019-11-10	batch_32	seq_1
AN-276	166	sample	sample	CA16	mcontrol	U	control	1.37627	0.681559	26	56.9			20.9	2019-11-10	batch_32	seq_1
AN-274	402	sample	sample	CA16	mcontrol	S	control	302.839	3.73366	26	56.9			20.9	2019-11-10	batch_32	seq_1
AN-278	46	sample	sample	CA17	mcontrol	E	control	5.72695	0.993706	23	62			21.71	2019-11-10	batch_32	seq_1
AN-279	122	sample	sample	CA17	mcontrol	U	control	3.49093	1.30585	23	62			21.71	2019-11-10	batch_32	seq_1
AN-277	648	sample	sample	CA17	mcontrol	S	control	196.777	0.80873	23	62			21.71	2019-11-10	batch_32	seq_1
AN-256	62	sample	sample	CA18	mcontrol	U	control	8.66974	2.05732	22	62.5			22.14	2019-11-08	batch_30	seq_1
AN-255	70	sample	sample	CA18	mcontrol	E	control	9.98678	2.092	22	62.5			22.14	2019-11-08	batch_30	seq_1
AN-254	324	sample	sample	CA18	mcontrol	S	control	123.307	1.53707	22	62.5			22.14	2019-11-08	batch_30	seq_1
AN-258	56	sample	sample	CA19	mcontrol	E	control	8.45193	1.28273	30	61			21.61	2019-11-08	batch_30	seq_1
AN-257	60	sample	sample	CA19	mcontrol	S	control	398.866	1.97639	30	61			21.61	2019-11-08	batch_30	seq_1
AN-259	86	sample	sample	CA19	mcontrol	U	control	8.76504	1.02839	30	61			21.61	2019-11-08	batch_30	seq_1
AN-160	36	sample	sample	CA2	mcontrol	S	control	57.3305	1.0537	22	69			21.53	2019-08-16	batch_21	seq_1
AN-162	40	sample	sample	CA2	mcontrol	U	control	1.20541	1.35644	22	69			21.53	2019-08-16	batch_21	seq_1
AN-161	72	sample	sample	CA2	mcontrol	E	control	9.44189	1.1434	22	69			21.53	2019-08-16	batch_21	seq_1
AN-211	66	sample	sample	CA20	mcontrol	U	control	7.83503	3.04	57	67			24.02	2019-10-01	batch_25	seq_1
AN-209	220	sample	sample	CA20	mcontrol	S	control	330.766	1.144	57	67			24.02	2019-10-01	batch_25	seq_1
AN-210	350	sample	sample	CA20	mcontrol	E	control	6.7183	3.69898	57	67			24.02	2019-10-01	batch_25	seq_1
AN-79	364	sample	sample	CA21	mcontrol	S	control	217.404	0.65469	36	60			21.01	2019-06-07	batch_12	seq_1
AN-81	36	sample	sample	CA21	mcontrol	U	control	1.75555	0.693701	36	60			21.01	2019-06-14	batch_13	seq_1
AN-80	52	sample	sample	CA21	mcontrol	E	control	5.39183	1.03179	36	60			21.01	2019-06-14	batch_13	seq_2
AN-61	42	sample	sample	CA22	mcontrol	S	control	750.171	3.8765	46	57			21.45	2019-06-06	batch_11	seq_1
AN-64	58	sample	sample	CA22	mcontrol	U	control	0.727422	0.5971	46	57			21.45	2019-06-06	batch_11	seq_2
AN-63	66	sample	sample	CA22	mcontrol	E	control	5.22188	0.197963	46	57			21.45	2019-06-06	batch_11	seq_2
AN-74	20	sample	sample	CA23	mcontrol	U	control	2.64715	0.521587	18	59			24.56	2019-06-07	batch_12	seq_1
AN-71	36	sample	sample	CA23	mcontrol	S	control	617.757	5.63329	18	59			24.56	2019-06-07	batch_12	seq_1
AN-73	58	sample	sample	CA23	mcontrol	E	control	2.63191	0.532375	18	59			24.56	2019-06-07	batch_12	seq_2
AN-72	66	sample	sample	CA23	mcontrol	S	control	11.7713	1.78373	18	59			24.56	2019-06-07	batch_12	seq_1
AN-89	70	sample	sample	CA24	mcontrol	S	control	97.8856	0.21731	30	62			22.77	2019-06-20	batch_14	seq_1
AN-92	76	sample	sample	CA24	mcontrol	U	control	3.36219	0.07067	30	62			22.77	2019-06-20	batch_14	seq_2
AN-90	104	sample	sample	CA24	mcontrol	S	control	46.33	0.07067	30	62			22.77	2019-06-20	batch_14	seq_1
AN-91	262	sample	sample	CA24	mcontrol	E	control	18.2503	0.43727	30	62			22.77	2019-06-20	batch_14	seq_1
AN-100	28	sample	sample	CA25	mcontrol	E	control	9.75214	0.428105	46	71			22.92	2019-06-21	batch_15	seq_1
AN-99	38	sample	sample	CA25	mcontrol	S	control	1319.57	1.82118	46	71			22.92	2019-06-21	batch_15	seq_1
AN-101	38	sample	sample	CA25	mcontrol	U	control	3.85269	0.739715	46	71			22.92	2019-06-21	batch_15	seq_1
AN-111	15.4	sample	sample	CA26	mcontrol	E	control	2.04761	0.34562	25	64.7			22.92	2019-06-25	batch_16	seq_2
AN-110	24	sample	sample	CA26	mcontrol	S	control	166.559	0.519755	25	64.7			22.92	2019-06-25	batch_16	seq_1
AN-112	28	sample	sample	CA26	mcontrol	U	control	1.04421	0.739715	25	64.7			22.92	2019-06-25	batch_16	seq_1
AN-109	90	sample	sample	CA26	mcontrol	S	control	624.489	1.25295	25	64.7			22.92	2019-06-25	batch_16	seq_1
AN-291	52	sample	sample	CA27	mcontrol	S	control	91.7543	0.54139	24	72			23.51	2020-09-18	batch_34	seq_2
AN-293	54	sample	sample	CA27	mcontrol	U	control	5.76026	0.085797	24	72			23.51	2020-09-18	batch_34	seq_2
AN-292	60	sample	sample	CA27	mcontrol	E	control	3.16369	0.985449	24	72			23.51	2020-09-18	batch_34	seq_2
AN-303	32	sample	sample	CA28	mcontrol	U	control	1.27901	0.702866	24	54			19.13	2020-09-18	batch_34	seq_2
AN-302	34	sample	sample	CA28	mcontrol	E	control	1.41658	0.472186	24	54			19.13	2020-09-18	batch_34	seq_2
AN-301	36	sample	sample	CA28	mcontrol	S	control	38.5934	0.25304	24	54			19.13	2020-09-18	batch_34	seq_2
AN-311	32	sample	sample	CA29	mcontrol	S	control	139.672	0.257605	16	62			24.21	2020-09-22	batch_35	seq_2
AN-313	32	sample	sample	CA29	mcontrol	U	control	1.55971	0.525282	16	62			24.21	2020-09-22	batch_35	seq_2
AN-312	38	sample	sample	CA29	mcontrol	E	control	2.17393	0.0695085	16	62			24.21	2020-09-22	batch_35	seq_2
AN-176	26	sample	sample	CA3	mcontrol	U	control	2.37001	1.71524	19	52			19.33	2019-09-12	batch_23	seq_1
AN-175	30	sample	sample	CA3	mcontrol	E	control	3.74479	0.91915	19	52			19.33	2019-09-12	batch_23	seq_1
AN-174	50	sample	sample	CA3	mcontrol	S	control	71.7291	1.62554	19	52			19.33	2019-09-12	batch_23	seq_1
AN-316	300	sample	sample	CA30	mcontrol	E	control	15.383	0.279309	16	58			20.55	2020-09-24	batch_36	seq_2
AN-317	424	sample	sample	CA30	mcontrol	U	control	5.48951	1.53088	16	58			20.55	2020-09-24	batch_36	seq_2
AN-315	532	sample	sample	CA30	mcontrol	S	control	98.4122	0.156322	16	58			20.55	2020-09-24	batch_36	seq_2
AN-325	112	sample	sample	CA31	mcontrol	S	control	364.656	0.854603	20	61			22.41	2020-09-25	batch_37	seq_2
AN-326	222	sample	sample	CA31	mcontrol	E	control	5.41172	2.55643	20	61			22.41	2020-09-25	batch_37	seq_2
AN-327	570	sample	sample	CA31	mcontrol	U	control	167.602	1.26072	20	61			22.41	2020-09-25	batch_37	seq_2
AN-342	114	sample	sample	CA32	mcontrol	E	control	12.9252	3.08826	20	57			23.57	2020-09-28	batch_38	seq_2
AN-341	458	sample	sample	CA32	mcontrol	S	control	281.384	2.00527	20	57			23.57	2020-09-28	batch_38	seq_2
AN-343	1406	sample	sample	CA32	mcontrol	U	control	27.5044	1.86023	20	57			23.57	2020-09-28	batch_38	seq_2
AN-347	198	sample	sample	CA33	mcontrol	U	control	2.54707	0.448484	51	49			18.9	2020-10-02	batch_39	seq_2
AN-346	470	sample	sample	CA33	mcontrol	E	control	9.12606	0.245424	51	49			18.9	2020-10-02	batch_39	seq_2
AN-345	822	sample	sample	CA33	mcontrol	S	control	261.503	0.322781	51	49			18.9	2020-10-02	batch_39	seq_2
AN-178	24	sample	sample	CA4	mcontrol	E	control	10.2406	0.964	21	80			24.15	2019-09-12	batch_23	seq_1
AN-179	34	sample	sample	CA4	mcontrol	U	control	2.5161	0.975213	21	80			24.15	2019-09-12	batch_23	seq_1
AN-177	36	sample	sample	CA4	mcontrol	S	control	374.8	8.65992	21	80			24.15	2019-09-12	batch_23	seq_1
AN-193	60	sample	sample	CA5	mcontrol	S	control	23.8399	0.717325	18	61			22.41	2019-09-23	batch_23	seq_2
AN-194	30	sample	sample	CA5	mcontrol	E	control	3.79607	0.65005	18	61			22.41	2019-09-30	batch_24	seq_2
AN-195	58	sample	sample	CA5	mcontrol	U	control	3.98456	0.91915	18	61			22.41	2019-09-30	batch_24	seq_2
AN-197	20	sample	sample	CA6	mcontrol	E	control	4.03494	1.39007	18	55			20.96	2019-09-30	batch_24	seq_2
AN-198	28	sample	sample	CA6	mcontrol	U	control	1.38629	1.33401	18	55			20.96	2019-09-30	batch_24	seq_1
AN-196	38	sample	sample	CA6	mcontrol	S	control	47.8165	1.5919	18	55			20.96	2019-09-30	batch_24	seq_2
AN-213	40	sample	sample	CA7	mcontrol	E	control	17.3912	1.08734	22	65			23.88	2019-10-07	batch_26	seq_2
AN-214	46	sample	sample	CA7	mcontrol	U	control	7.21382	2.11889	22	65			23.88	2019-10-07	batch_26	seq_2
AN-212	54	sample	sample	CA7	mcontrol	S	control	181.246	0.91915	22	65			23.88	2019-10-07	batch_26	seq_1
AN-148	28	sample	sample	CA8	mcontrol	E	control	9.25388	1.54863	24	54			18.69	2019-08-15	batch_20	seq_1
AN-149	30	sample	sample	CA8	mcontrol	U	control	2.08733	2.51976	24	54			18.69	2019-08-15	batch_20	seq_1
AN-147	34	sample	sample	CA8	mcontrol	S	control	267.103	1.64112	24	54			18.69	2019-08-15	batch_20	seq_1
AN-166	32	sample	sample	CA9	mcontrol	U	control	0.793915	0.493075	22	57			19.72	2019-09-03	batch_22	seq_1
AN-164	64	sample	sample	CA9	mcontrol	S	control	100.51	0.840662	22	57			19.72	2019-09-03	batch_22	seq_1
AN-165	82	sample	sample	CA9	mcontrol	E	control	1.42696	0.964	22	57			19.72	2019-09-03	batch_22	seq_2
Mock-1			mock	D0	mock	mock	mock									batch_0	seq_2
Mock-2			mock	D0	mock	mock	mock									batch_0	seq_2
Mock-3			mock	D0	mock	mock	mock									batch_0	seq_2
Mock-plate1			mock	D0	mock	mock	mock									batch_0	seq_1
Mock-plate2			mock	D0	mock	mock	mock									batch_0	seq_1
Mock-plate3			mock	D0	mock	mock	mock									batch_0	seq_1
AN-359	31080		mock	D1											2020-10-07	batch_40	seq_2
AN-360	15940		mock	D2											2020-10-07	batch_40	seq_2
AN-361	576		mock	D3											2020-10-07	batch_40	seq_2
AN-362	1320		mock	D4											2020-10-07	batch_40	seq_2
AN-363	622		mock	D5											2020-10-07	batch_40	seq_2
AN-364	284		mock	D6											2020-10-07	batch_40	seq_2
AN-365	130		mock	D7											2020-10-07	batch_40	seq_2
AN-366	36		mock	D8											2020-10-07	batch_40	seq_2
AN-368	16.4	control	kit_control	kit_control												batch_0	seq_2
AN-284	48	control	kit_control	kit_control											2020-09-15	batch_33	seq_2
AN-304	52	control	kit_control	kit_control											2020-09-18	batch_34	seq_2
AN-294	162	control	kit_control	kit_control											2020-09-18	batch_34	seq_2
AN-314	70	control	kit_control	kit_control											2020-09-22	batch_35	seq_2
AN-324	48	control	kit_control	kit_control											2020-09-24	batch_36	seq_2
AN-334	74	control	kit_control	kit_control											2020-09-25	batch_37	seq_2
AN-344	38	control	kit_control	kit_control											2020-09-28	batch_38	seq_2
AN-358	62	control	kit_control	kit_control											2020-10-02	batch_39	seq_2
AN-173	22	control	room_control	room_control											2019-09-03	batch_22	seq_1
AN-357	78	control	room_control	room_control											2020-10-02	batch_39	seq_2
AN-356	474	control	room_control	room_control											2020-10-02	batch_39	seq_2

## Sheet: SupT2. BMI_SDS
Supplementary Table S2. BMI_SDS values for the anoreixa nervosa study cohort
Processed cases
	Valid cases		Cases missing		Total
	N	Percent	N	Percent	N	Percent
BMI_SDS_1 AN before weight gain	33	0.384	53	0.616	86	1
BMI_SDS_2 AN after weight gain	32	0.372	54	0.628	86	1
Decsriptive Statistics
			Statistic	Standard error
BMI_SDS_1 AN before weight gain	Mean		-7.4758	0.56679
	95% Confidence interval of the mean	Lower limit	-8.6303
		Upper limit	-6.3212
	5% adjusted mean		-72.5
	Median		-6.4
	Variance		10.601
	Standard deviation		3.25596
	Minimum		-15.4
	Maximum		-3.3
	Range		12.1
	Interquartile range		4.65
	Skew		-1.076	0.409
	Kurtosis		0.403	0.798
BMI_SDS_2 AN after weight gain	Mean		-4.7937	0.38271
	95% Confidence interval of the mean	Lower limit	-5.5743
		Upper limit	-4.0132
	5% adjusted mean		-4.6201
	Median		-4.1
	Variance		4.687
	Standard deviation		2.16496
	Minimum		-10.6
	Maximum		-2
	Range		8.6
	Interquartile range		2.4
	Skew		-1.352	0.414
	Kurtosis		1.463	0.809

## Sheet: SupT3. Summarized AMP data
Supplementary Table S3. Summarized AMP concentrations per group and sampling site
Psoriasin first measurement	AN subjects (n=33)	HC subjects (n=33)
Forehead
Mean (SD)	172.08 (155.48)	244.81 (258.81)
Median (IQR)	146.84 (195.37)	166.69 (230.22)
Range	1.64 - 664.65	23.84-1319.57
Elbow
Mean (SD)	10.10 (9.92)	7.49 (4.93)
Median (IQR)	4.76 (13.9)	6.55 (6.21)
Range	0.80 - 34.81	1.42 - 18.25
Lower forearm
Mean (SD)	5.98 (6.76)	8.91 (28.89)
Median (IQR)	2.71 5.22)	2.52 (3.80)
Range	0.90 - 27.23	0.73 - 167.60
Psoriasin second measurement	AN subjects (n=32)	-
Forehead
Mean (SD)	273.93 (262.06)	-
Median (IQR)	208.88 (325.49)	-
Range	2.90 - 1144.75
Elbow
Mean (SD)	6.87 (5.54)	-
Median (IDR)s	4.81 (5.32)	-
Range	0.98 - 25.11	-
Lower forearm
Mean (SD)	6.28 (5.20)	-
Median (IQR)	4.7 (6.27)	-
Range	0.6 - 17.39	-
Rnase 7 first measurement	AN (n=33)	HC subjects (n =33)
Forehead
Mean (SD)	2.09 (4.16)	1.71 (1.81)
Median (IQR)	1.09 (1.10)	1.14 (1.40)
Range	0 - 23.52	0.07 - 8.66
Elbow
Mean (SD)	1.16 (1.13)	1.17 (0.82)
Median (IQR)	0.8 (0.73)	0.99 (0.92)
Range	0.09 - 4.78	0.07 - 3. 70
Lower forearm
Mean (SD)	1.36 (1.09)	1.28 (1.03)
Median (IQR)	0.95 (0.99)	0.98 (0.93)
Range	0.26 - 4.58	0.07 - 4.86
Rnase 7 second measurement	AN (n=32)	-
Forehead
Mean (SD)	2.21 (2.97)	-
Median (IQR)	1.11 (1.32)	-
Range	0.16 - 14.31	-
Elbow
Mean (SD)	1.21 (1.04)	-
Median (IQR)	0.82 (0.82)	-
Range	0.034 - 3.88	-
Lower forearm
Mean (SD)	1.83 (2.71)	-
Median (IQR)	1.05 (1.7)	-
Range	0.05 - 15.16	-
Key: AMP = antimicrobial peptides; AN = anorexia nervoa; HC = healthy weight controls
SD = standard deviation; IQR = interquartile range

## Sheet: Sup T4. ddPCR data
Supplementary Table S4. Summarized bacterial load data and associations with AMPs, BMI
	Mean (SD)	Median	Range
Healthy controls
Sampling locations:
Inner elbow (n = 30)	84.18 (110.21)	40	15.4-470.0
Forehead (n = 35)	163.26 (201.25)	60	24.0-822.0
Lower arm (n = 31)	128.71 (264.92)	48	20.0-1406.0
Total, all locations	127.4 (203.54)	50	15.4-1406.0
Patients with AN, before
Sampling locations:
Inner elbow (n = 30)	134.08 (231.90)	78	14.8-1176
Forehead (n = 35)	197.31 (255.89)	116	22.0-890.0
Lower arm (n = 31)	141.01 (337.14)	55	14.2-1840.0
Total, all locations	158.10 (279.08)	70	14.2-1840.0
Patients with AN, after
Sampling locations:
Inner elbow (n = 30)	322.59 (409.73)	120	16.6-1582.0
Forehead (n = 35)	330.35 (645.26)	94	3420-02-17
Lower arm (n = 31)	157.87 (219.92)	61	22.0-784.0
Total, all locations	267.70 (459.95)	78	16.6-3420.0
	AMP	Spearman's Rho	p-value | adj. p-value
Total, all locations	psoriasin	0.25	1.91e-05
Total, all locations	RNase 7	-0.04	0.55
Total, all locations	BMI	-0.07	0.26
Sampling locations:
Inner elbow	psoriasin	0.19	0.075 | 0.23
Inner elbow	RNase 7	0.05	0.616 | 1.00
Inner elbow	BMI	-0.11	0.310 | 0.93
Forehead	psoriasin	0.28	0.006 | 0.02
Forehead	RNase 7	-0.13	0.214 | 0.64
Forehead	BMI	-0.05	0.630 | 1.00
Lower arm	psoriasin	0.22	0.034 | 0.10
Lower arm	RNase 7	-0.12	0.240 | 0.72
Lower arm	BMI	-0.49	0.644 | 1.00
AN = anorexia nervosa; before = before weight gain; after = after weight gain
Bacterial load was measured by ddPCR, as previously described by Sze et al. (2014)
p-values were adjusted for multiple testing according to Benjamini and Hochberg (1995)

## Sheet: SupT5. Rel Ab statistics
Supplementary Table S5. Summarized statistical analyses for mean relative abundances of major taxa and indicator genera at the phylum and genus levels
Proteobacteria phylum
	Group 1	Group 2	Test	Test statistic	n samples	Adjusted p-value*	Signifiicance level
	AN before	HC	Wilcoxon, unpaired	W = 5055.5	191	0.014	*
	AN before	AN after	Wilcoxon, paired	V = 2584	93	0.005	**
	HC	AN after	Wilcoxon, unpaired	W = 4055	191	0.736	ns
Firmicutes phylum
	Group 1	Group 2	Test	Test statistic	n samples	Adjusted p-value*	Signifiicance level
	AN before	HC	Wilcoxon, unpaired	W = 3119	191	0.003	**
	AN before	AN after	Wilcoxon, paired	V = 1478.5	93	0.066	ns
	HC	AN after	Wilcoxon, unpaired	W = 4056	191	0.738	ns
Actinobacteria phylum
	Group 1	Group 2	Test	Test statistic	n samples	Adjusted p-value*	Signifiicance level
	AN before	HC	Wilcoxon, unpaired	W = 4228	191	0.886	ns
	AN before	AN after	Wilcoxon, paired	V = 1992	93	0.743	ns
	HC	AN after	Wilcoxon, unpaired	W = 4129.5	191	0.898	ns
Bacteroidetes phylum
	Group 1	Group 2	Test	Test statistic	n samples	Adjusted p-value*	Signifiicance level
	AN before	HC	Wilcoxon, unpaired	W = 3880	191	0.407	ns
	AN before	AN after	Wilcoxon, paired	V = 1850	93	0.271	ns
	HC	AN after	Wilcoxon, unpaired	W = 3510	191	0.062	ns
Lactobacillus genus
	Group 1	Group 2	Test	Test statistic	n samples	Adjusted p-value*	Signifiicance level
	AN before	HC	Wilcoxon, unpaired	W = 2462	191	4.23e-07	****
	AN before	AN after	Wilcoxon, paired	V = 762	93	0.51	ns
	HC	AN after	Wilcoxon, unpaired	W = 2326.5	191	5.12e-08	****
Staphyloccocus genus
	Group 1	Group 2	Test	Test statistic	n samples	Adjusted p-value*	Signifiicance level
	AN before	HC	Wilcoxon, unpaired	W = 3350.5	191	0.021	*
	AN before	AN after	Wilcoxon, paired	V = 1213	93	0.005	**
	HC	AN after	Wilcoxon, unpaired	W = 4747.5	191	0.111	ns
Anaerococcus
	Group 1	Group 2	Test	Test statistic	n samples	Adjusted p-value*	Signifiicance level
	AN before	HC	Wilcoxon, unpaired	W = 3523.5	191	0.062	ns
	AN before	AN after	Wilcoxon, paired	V = 1222	93	0.933	ns
	HC	AN after	Wilcoxon, unpaired	W = 3684.5	191	0.163	ns
Propionibacterium genus
	Group 1	Group 2	Test	Test statistic	n samples	Adjusted p-value*	Signifiicance level
	AN before	HC	Wilcoxon, unpaired	W = 4342.5	191	0.624	ns
	AN before	AN after	Wilcoxon, paired	V = 1118.5	93	0.602	ns
	HC	AN after	Wilcoxon, unpaired	W = 3968.5	191	0.533	ns
Streptococcus genus
	Group 1	Group 2	Test	Test statistic	n samples	Adjusted p-value*	Signifiicance level
	AN before	HC	Wilcoxon, unpaired	W = 4327.5	191	0.582	ns
	AN before	AN after	Wilcoxon, paired	V = 1840	93	0.292	ns
	HC	AN after	Wilcoxon, unpaired	W = 4221.5	191	0.922	ns
Micrococcus genus
	Group 1	Group 2	Test	Test statistic	n samples	Adjusted p-value*	Signifiicance level
	AN before	HC	Wilcoxon, unpaired	W = 4206.5	191	0.921	ns
	AN before	AN after	Wilcoxon, paired	V = 726.5	93	0.259	ns
	HC	AN after	Wilcoxon, unpaired	W = 4153	191	0.941	ns
Corynebacterium genus
	Group 1	Group 2	Test	Test statistic	n samples	Adjusted p-value*	Signifiicance level
	AN before	HC	Wilcoxon, unpaired	W = 3835	191	0.34	ns
	AN before	AN after	Wilcoxon, paired	V = 1435	93	0.376	ns
	HC	AN after	Wilcoxon, unpaired	W = 47403488	191	0.692	ns
Acinetobacter
	Group 1	Group 2	Test	Test statistic	n samples	Adjusted p-value*	Signifiicance level
	AN before	HC	Wilcoxon, unpaired	W = 4228	191	0.886	ns
	AN before	AN after	Wilcoxon, paired	V = 1992	93	0.743	ns
	HC	AN after	Wilcoxon, unpaired	W = 4129.5	191	0.898	ns
unclassified Streptophyta
	Group 1	Group 2	Test	Test statistic	n samples	Adjusted p-value*	Signifiicance level
	AN before	HC	Wilcoxon, unpaired	W = 4712	191	0.103	ns
	AN before	AN after	Wilcoxon, paired	V = 1135.5	93	0.985	ns
	HC	AN after	Wilcoxon, unpaired	W = 4826.5	191	0.049	*
unclassified Neisseriaceae
	Group 1	Group 2	Test	Test statistic	n samples	Adjusted p-value*	Signifiicance level
	AN before	HC	Wilcoxon, unpaired	W = 4918.5	191	0.003	**
	AN before	AN after	Wilcoxon, paired	V = 519	93	0.402	ns
	HC	AN after	Wilcoxon, unpaired	W = 4717	191	0.026	*
Mean relative abundance Lactobacillus per sampling location
Location	Group 1	Group 2	Test			Adjusted p-value*	Signifiicance level
Forehead	AN before	HC	Wilcoxon, unpaired	W = 733.5	191	0.001	***
Forehead	AN before	AN after	Wilcoxon, paired	V = 68	93	0.346	ns
Forehead	HC	AN after	Wilcoxon, unpaired	W = 781.5	191	9.83e-05	****
Elbow	AN before	HC	Wilcoxon, unpaired	W = 568.5	191	0.015	*
Elbow	AN before	AN after	Wilcoxon, paired	V = 77.5	93	0.642	ns
Elbow	HC	AN after	Wilcoxon, unpaired	W = 594	191	0.004	**
Lower forearm	AN before	HC	Wilcoxon, unpaired	W = 671	191	0.002	**
Lower forearm	AN before	AN after	Wilcoxon, paired	V = 77.5	93	0.728	ns
Lower forearm	HC	AN after	Wilcoxon, unpaired	W = 661.5	191	0.003	**
Mean relative abundance Abiotrophia per sampling location
Location	Group 1	Group 2	Test			Adjusted p-value*	Signifiicance level
Forehead	AN before	HC	Wilcoxon, unpaired	W = 603.5	191	0.067	ns
Forehead	AN before	AN after	Wilcoxon, paired	V = 9.8	93	0.68	ns
Forehead	HC	AN after	Wilcoxon, unpaired	W = 621	191	0.03	*
Elbow	AN before	HC	Wilcoxon, unpaired	W = 463	191	0.174	ns
Elbow	AN before	AN after	Wilcoxon, paired	V = 1.5	93	1	ns
Elbow	HC	AN after	Wilcoxon, unpaired	W = 463	191	0.174	ns
Lower forearm	AN before	HC	Wilcoxon, unpaired	W = 479	191	0.682	ns
Lower forearm	AN before	AN after	Wilcoxon, paired	V = 3	93	0.37	ns
Lower forearm	HC	AN after	Wilcoxon, unpaired	W = 494.5	191	0.33	ns
Mean relative abundance Clostridium per sampling location
Location	Group 1	Group 2	Test			Adjusted p-value*	Signifiicance level
Forehead	AN before	HC	Wilcoxon, unpaired	W = 594.5	191	0.021	*
Forehead	AN before	AN after	Wilcoxon, paired	NA	NA	NA	NA
Forehead	HC	AN after	Wilcoxon, unpaired	W = 594.5	191	0.021	*
Elbow	AN before	HC	Wilcoxon, unpaired	W = 450.5	191	0.478	ns
Elbow	AN before	AN after	Wilcoxon, paired	V = 16.5	93	0.24	ns
Elbow	HC	AN after	Wilcoxon, unpaired	W = 480	191	0.122	ns
Lower forearm	AN before	HC	Wilcoxon, unpaired	W = 484	191	0.665	ns
Lower forearm	AN before	AN after	Wilcoxon, paired	V = 10	93	0.1	ns
Lower forearm	HC	AN after	Wilcoxon, unpaired	W = 540	191	0.024	*
Mean relative abundance unlcassified Neisseriaceae per sampling location
Location	Group 1	Group 2	Test			Adjusted p-value*	Signifiicance level
Forehead	AN before	HC	Wilcoxon, unpaired	W = 369	191	0.026	*
Forehead	AN before	AN after	Wilcoxon, paired	V = 136	93	0.254	ns
Forehead	HC	AN after	Wilcoxon, unpaired	W = 404.5	191	0.092	ns
Elbow	AN before	HC	Wilcoxon, unpaired	W = 329.5	191	0.015	*
Elbow	AN before	AN after	Wilcoxon, paired	V = 45.5	93	0.286	ns
Elbow	HC	AN after	Wilcoxon, unpaired	W = 374	191	0.146	ns
Lower forearm	AN before	HC	Wilcoxon, unpaired	W = 420	191	0.298	ns
Lower forearm	AN before	AN after	Wilcoxon, paired	V = 29	93	0.456	ns
Lower forearm	HC	AN after	Wilcoxon, unpaired	W = 6415	191	0.247	ns
Mean relative abundance Staphylococcus per sampling location
Location	Group 1	Group 2	Test
Forehead	AN before	HC	Wilcoxon, unpaired	W = 631	191	0.1	ns
Forehead	AN before	AN after	Wilcoxon, paired	V = 141	93	0.1	ns
Forehead	HC	AN after	Wilcoxon, unpaired	W = 465.5	191	0.576	ns
Elbow	AN before	HC	Wilcoxon, unpaired	W = 506	191	0.18	ns
Elbow	AN before	AN after	Wilcoxon, paired	V = 113	93	0.04	ns
Elbow	HC	AN after	Wilcoxon, unpaired	W = 349.5	191	0.276	ns
Lower forearm	AN before	HC	Wilcoxon, unpaired	W = 521	191	0.423	ns
Lower forearm	AN before	AN after	Wilcoxon, paired	V = 165	93	0.171	ns
Lower forearm	HC	AN after	Wilcoxon, unpaired	W = 379	191	0.217	ns
Mean relative abundance Propionibacterium per sampling location
Location	Group 1	Group 2	Test
Forehead	AN before	HC	Wilcoxon, unpaired	W = 453.5	191	0.467	ns
Forehead	AN before	AN after	Wilcoxon, paired	V = 207	93	0.674	ns
Forehead	HC	AN after	Wilcoxon, unpaired	W = 508.5	191	0.995	ns
Elbow	AN before	HC	Wilcoxon, unpaired	W = 477	191	0.307	ns
Elbow	AN before	AN after	Wilcoxon, paired	V = 51	93	0.63	ns
Elbow	HC	AN after	Wilcoxon, unpaired	W = 450	191	0.603	ns
Lower forearm	AN before	HC	Wilcoxon, unpaired	W = 393.5	191	0.264	ns
Lower forearm	AN before	AN after	Wilcoxon, paired	V = 119	93	0.344	ns
Lower forearm	HC	AN after	Wilcoxon, unpaired	W = 486	191	0.73	ns
p-values: * <0.05; ** < 0.01; *** < 0.001; **** < 0.0001
Key: ns = not significant; HC = healthy-weight control; AN before = anorexia nervosa before weight gain; AN after = anorexia nervosa after weight gain
p-values were adjusted for multiple testing according to Benjamini and Hochberg (1995).

## Sheet: SupT6. Alpha stat tests
Supplementary Table S6. Alpha diversity statistics
Shannon diversity by sampling location
Location	Group 1	Group 2	Test			Adjusted p-value*	Signifiicance level
Forehead	AN before	HC	Wilcoxon, unpaired	W = 617	191	0.142	ns
Forehead	AN before	AN after	Wilcoxon, paired	V = 460	93	0.547	ns
Forehead	HC	AN after	Wilcoxon, unpaired	W = 682	191	0.018	*
Elbow	AN before	HC	Wilcoxon, unpaired	W = 403	191	0.799	ns
Elbow	AN before	AN after	Wilcoxon, paired	V = 493	93	0.1	ns
Elbow	HC	AN after	Wilcoxon, unpaired	W = 519	191	0.126	ns
Lower forearm	AN before	HC	Wilcoxon, unpaired	W = 571	191	0.129	ns
Lower forearm	AN before	AN after	Wilcoxon, paired	V = 487	93	0.592	ns
Lower forearm	HC	AN after	Wilcoxon, unpaired	W = 659	191	0.005	**
Chao1 index by sampling location
Location	Group 1	Group 2	Test			Adjusted p-value*	Signifiicance level
Forehead	AN before	HC	Wilcoxon, unpaired	W = 682	191	0.019	*
Forehead	AN before	AN after	Wilcoxon, paired	V = 408	93	0.852	ns
Forehead	HC	AN after	Wilcoxon, unpaired	W = 708.5	191	0.007	**
Elbow	AN before	HC	Wilcoxon, unpaired	W = 390	191	0.646	ns
Elbow	AN before	AN after	Wilcoxon, paired	V = 456.5	93	0.294	ns
Elbow	HC	AN after	Wilcoxon, unpaired	W = 465	191	0.488	ns
Lower forearm	AN before	HC	Wilcoxon, unpaired	W = 585	191	0.085	ns
Lower forearm	AN before	AN after	Wilcoxon, paired	V = 486	93	0.599	ns
Lower forearm	HC	AN after	Wilcoxon, unpaired	W = 646.5	191	0.009	**
p-values: * <0.05; ** < 0.01; *** < 0.001; **** < 0.0001
Key: ns = not significant; HC = healthy-weight control; AN before = anorexia nervosa before weight gain; AN after = anorexia nervosa after weight gain
p-values were adjusted for multiple testing according to Benjamini and Hochberg (1995).

## Sheet: SupT7. Spearman AlphaDiv
Supplementary Table S7. Spearman's correlations between alpha diversity measures
and BMI, bacterial load, and AMP concentrations
Alpha diversity index	Feature	rho (spearman's r)	adj. p-value	Significance level
Chao1 index	BMI	0.104	0.088	ns
Shannon's diversity index	BMI	0.056	0.36	ns
Chao1 index	total bacterial load	-0.041	0.504	ns
At sampling locations:
Forehead	total bacterial load	-0.076	1	ns
Inner elbow	total bacterial load	-0.056	1	ns
Lower arm	total bacterial load	0.019	1	ns
Shannon's diversity index	total bacterial load	-0.347	4.59e-09	****
At sampling locations:
Forehead	total bacterial load	-0.334	0.003	**
Inner elbow	total bacterial load	-0.35	0.003	**
Lower arm	total bacterial load	-0.26	0.039	*
Chao1 index	Rnase 7	0.04	0.5	ns
Shannon's diversity index	Rnase 7	-0.05	0.42	ns
Chao1 index	psoriasin	0.007	0.91	ns
At sampling locations:
Forehead	psoriasin	0.193	0.189	ns
Inner elbow	psoriasin	0.058	1	ns
Lower arm	psoriasin	0.177	0.28	ns
Shannon's diversity index	psoriasin	-0.22	0.00028	***
At sampling locations:
Forehead	psoriasin	-0.055	1	ns
Inner elbow	psoriasin	-0.063	1	ns
Lower arm	psoriasin	-0.098	0.36	ns
p-values: * <0.05; ** < 0.01; *** < 0.001; **** < 0.0001
ns = not significant
p-values were adjusted for multiple testing according to Benjamini and Hochberg (1995).

## Sheet: SupT8. Spearman IS
Supplementary Table S8. Spearman's correlations between relative abundances of indicator genera
and AMP concentrations and BMI, per sampling site
Forehead
Genus	Feature	Test	rho (spearman's r)	adj. p-value	Significance level
Lactobacillus	Psoriasin	Spearman's	-0.06	0.56	ns
Lactobacillus	RNase 7	Spearman's	0.16	0.14	ns
Lactobacillus	BMI	Spearman's	0.49	1.65e-09	****
Abiotrophia	Psoriasin	Spearman's	0.16	0.12	ns
Abiotrophia	RNase 7	Spearman's	-0.14	0.67	ns
Abiotrophia	BMI	Spearman's	0.15	0.16	ns
Clostridium	Psoriasin	Spearman's	0.14	0.18	ns
Clostridium	RNase 7	Spearman's	-0.2	0.157	ns
Clostridium	BMI	Spearman's	0.27	0.024	*
Inner elbow
Genus	Feature	Test	rho (spearman's r)	adj. p-value	Significance level
Lactobacillus	Psoriasin	Spearman's	-0.044	0.69	ns
Lactobacillus	RNase 7	Spearman's	0.1	0.37	ns
Lactobacillus	BMI	Spearman's	0.3	0.0054	**
Abiotrophia	Psoriasin	Spearman's	-0.0061	0.96	ns
Abiotrophia	RNase 7	Spearman's	0.086	0.43	ns
Abiotrophia	BMI	Spearman's	0.12	0.27	ns
Clostridium	Psoriasin	Spearman's	0.13	0.24	ns
Clostridium	RNase 7	Spearman's	0.04	1	ns
Clostridium	BMI	Spearman's	0.77	0.5	ns
Lower arm
Genus	Feature	Test	rho (spearman's r)	adj. p-value	Significance level
Lactobacillus	Psoriasin	Spearman's	0.01	0.93	ns
Lactobacillus	RNase 7	Spearman's	0.12	0.27	ns
Lactobacillus	BMI	Spearman's	0.34	0.0014	**
Abiotrophia	Psoriasin	Spearman's	0.14	0.2	ns
Abiotrophia	RNase 7	Spearman's	0.15	0.48	ns
Abiotrophia	BMI	Spearman's	0.04	0.72	ns
Clostridium	Psoriasin	Spearman's	0.17	0.12	ns
Clostridium	RNase 7	Spearman's	-0.082	1	ns
Clostridium	BMI	Spearman's	0.04	0.7	ns
Genus	Feature	Test	rho (spearman's r)	p-value	Significance level
Lactobacillus	bacterial load	Spearman's	-0.051	0.41	ns
Abiotrophia	bacterial load	Spearman's	0.009	0.89	ns
Clostridium	bacterial load	Spearman's	-0.061	0.31	ns
Uncl. Neisseriaceae	bacterial load	Spearman's	0.043	0.48	ns
p-values: * <0.05; ** < 0.01; *** < 0.001; **** < 0.0001
ns = not significant
AMP = anti-microbial peptide; ASV = amplicon-sequence variant
p-values were adjusted for multiple testing according to Benjamini and Hochberg (1995).

## Sheet: SupT9. RDP Results
Supplementary Table S9. RDP SeqMatch results for indicator species at the ASV-level
ASV_29
Sequence ID	Similarity score	S_ab score	unique common oligomers	sequence full name
S000126968	not_calculated	1.000	0689	Lactobacillus crispatus; 180; AJ421225
S000142938	not_calculated	1.000	0634	Lactobacillus crispatus; BJ H42-4; AY339181
S000142939	not_calculated	1.000	0617	Lactobacillus crispatus; BJ Y20; AY339182
S000143207	not_calculated	1.000	0625	Lactobacillus gasseri; BJ H36-3b; AY339179
S000368361	not_calculated	1.000	0871	Lactobacillus crispatus; FX13-3; AY335493
S000368363	not_calculated	1.000	0871	Lactobacillus crispatus; FX36-3; AY335495
S000389900	not_calculated	1.000	1413	Lactobacillus crispatus; KC35b; AF243158
S000389914	not_calculated	1.000	1410	Lactobacillus crispatus; TL25a; AF243172
S000390171	not_calculated	1.000	1424	Lactobacillus crispatus (T); ATCC33820; AF257097
S000400895	not_calculated	1.000	0634	Lactobacillus crispatus; TSK V36-1; AY190621
S000435488	not_calculated	1.000	0642	Lactobacillus crispatus; TSK V38-1; AY190616
S000536099	not_calculated	1.000	1418	uncultured bacterium; rRNA022; AY958795
S000536148	not_calculated	1.000	1768	uncultured bacterium; rRNA071; AY958844
S000536176	not_calculated	1.000	1418	uncultured bacterium; rRNA099; AY958872
S000536190	not_calculated	1.000	1444	uncultured bacterium; rRNA113; AY958886
S000536204	not_calculated	1.000	1410	uncultured bacterium; rRNA127; AY958900
S000536207	not_calculated	1.000	1442	uncultured bacterium; rRNA130; AY958903
S000536233	not_calculated	1.000	1446	uncultured bacterium; rRNA156; AY958929
S000536281	not_calculated	1.000	1392	uncultured bacterium; rRNA204; AY958977
S000536310	not_calculated	1.000	1408	uncultured bacterium; rRNA233; AY959006
ASV_160
Sequence ID	Similarity score	S_ab score	unique common oligomers	sequence full name
S001172347	not_calculated	1.000	1446	uncultured Abiotrophia sp.; 2.1; DQ346440
S001889319	not_calculated	1.000	0466	Abiotrophia defectiva; IL025; GU411212
S001889348	not_calculated	1.000	0454	Abiotrophia defectiva; RN041; GU411241
S002083844	not_calculated	1.000	1308	uncultured bacterium; ncd563g04c1; HM278818
S002110434	not_calculated	1.000	1304	uncultured bacterium; ncd850f04c1; HM305408
S002113776	not_calculated	1.000	1306	uncultured bacterium; ncd902c05c1; HM308750
S002118822	not_calculated	1.000	1301	uncultured bacterium; ncd385h07c1; HM313796
S002118885	not_calculated	1.000	1303	uncultured bacterium; ncd388a06c1; HM313859
S002126630	not_calculated	1.000	1298	uncultured bacterium; ncd385a05c1; HM321604
S002128420	not_calculated	1.000	1303	uncultured bacterium; ncd411h09c1; HM323394
S002128440	not_calculated	1.000	1301	uncultured bacterium; ncd412c05c1; HM323414
S002609210	not_calculated	1.000	1305	uncultured bacterium; ncd1282a02c1; JF089277
S002628349	not_calculated	1.000	1305	uncultured bacterium; ncd1327e06c1; JF108416
S002738922	not_calculated	1.000	1304	uncultured bacterium; ncd2568a04c1; JF218989
S002745609	not_calculated	1.000	1304	uncultured bacterium; ncd2566a11c1; JF225676
S002747042	not_calculated	1.000	1302	uncultured bacterium; ncd2590e01c1; JF227109
S002747485	not_calculated	1.000	1302	uncultured bacterium; ncd2597d05c1; JF227552
S002747629	not_calculated	1.000	1303	uncultured bacterium; ncd2600a01c1; JF227696
S002747700	not_calculated	1.000	1302	uncultured bacterium; ncd2600f08c1; JF227767
S002749638	not_calculated	1.000	1301	uncultured bacterium; ncd2630g02c1; JF229705
ASV_744
Sequence ID	Similarity score	S_ab score	unique common oligomers	sequence full name
S000388866	not_calculated	0.872	1406	Clostridium sp. 45; AF191251
S000391440	not_calculated	0.872	1366	Clostridium thiosulfatireducens; Lup21; AF317650
S000395512	not_calculated	1.000	0777	Clostridium sp. V13; AF502398
S000434520	not_calculated	0.872	1367	Clostridium thiosulfatireducens; LUP 21; AY024332
S000603875	not_calculated	0.879	0747	uncultured Clostridium sp.; F1-11; DQ178973
S000705303	not_calculated	0.952	1405	iron-reducing enrichment clone Cl-W3; DQ677016
S000804481	not_calculated	0.872	1286	Clostridium thiosulfatireducens; DSM 13105; AB294141
S000805548	not_calculated	0.872	1420	Clostridium sulfidigenes (T); SGB2; EF199998
S000827154	not_calculated	0.872	1346	uncultured bacterium; lcfa_Bc84; DQ339700
S001169692	not_calculated	0.872	1160	Clostridium thiosulfatireducens; MG-2; EU937735
S002198190	not_calculated	0.875	1388	uncultured soil bacterium; D2B120; HM131959
S002448272	not_calculated	0.882	0796	Clostridium sp. LKS-AN-7; JF502819
S002747609	not_calculated	0.934	1265	uncultured bacterium; ncd2599b09c1; JF227676
S002948624	not_calculated	0.907	1409	uncultured bacterium; CA_88; JN559538
S002948670	not_calculated	0.893	1414	uncultured bacterium; CA_142; JN559584
S002948791	not_calculated	0.879	1409	uncultured bacterium; CA_277; JN559705
S003385735	not_calculated	0.934	0916	uncultured bacterium; WLCLC410; JN168389
S003931029	not_calculated	0.889	1350	Clostridium sp. A1; JN688046
S004010289	not_calculated	0.889	1350	bacterium enrichment culture clone M06; JN688024
S004092086	not_calculated	0.965	1391	Clostridium sp. Nesulana2; KJ722510
Seqmatch:version 3
RDP Data:release11_6
Data Set:both type and non-type strains,
:both environmental (uncultured) sequences and isolates,
:near-full-length sequences (>=1200 bases),
:good quality sequences
Comments:1558788 sequences were included in the search. The screening was based on 7-base oligomers.
Query Submit Date:Thu May 27 10:30:13 EDT 2021
Note:Orientation "-" means the query sequence has been reverse-complemented when the match is performed
